# Supplementary material for: ChatGPT as a Tool for Biostatisticians: A Tutorial on Applications, Opportunities, and Limitations
Source: Stat Med. 2025 Oct 23;44(23-24):e70263. doi: 10.1002/sim.70263 (PMC12548020; doi:10.1002/sim.70263)
Supplement: Supplementary file 1 — Data S1. Supporting Information. [file SIM-44-0-s001.zip]

Archive with 2 entries (2 files):
- Supplementary Material Document tracked changes.pdf
- Supplementary Materials Additional.zip
